# Supplementary material for: Whole-Brain Mapping in Adult Zebrafish and Identification of the Functional Brain Network Underlying the Novel Tank Test
Source: eNeuro. 2025 Mar 20;12(3):ENEURO.0382-24.2025. doi: 10.1523/ENEURO.0382-24.2025 (PMC11936448; doi:10.1523/ENEURO.0382-24.2025)
Supplement: Table 5-2 — Comparison of cfos counts in hometank control and animals euthanized 15 minutes after the novel tank test. Download Table 5-2, CSV file. [file eneuro-12-ENEURO.0382-24.2025-s006.csv]

IDX	Abbreviation	Name	Home.tank.mean	fifteen.min.mean	fold.change.15min.over.HT	p.value	cohens.D	fdr
1	A	anterior thalamic nucleus	4.94E-05	9.46E-05	1.914934887	0.007422802	1.2719876	0.032165476
4	AON	anterior octaval nucleus	2.07E-06	1.52E-05	7.331075997	0.014115061	1.002067791	0.044854529
5	APN	accessory pretectal nucleus	4.33E-06	1.03E-05	2.37302793	0.043033531	0.942003346	0.086673167
6	ATN	anterior tuberal nucleus	4.13E-05	8.09E-05	1.958562141	0.017041218	1.181493176	0.051848811
7	BSTa	bed nucleus of the stria terminalis, anterior division	6.80E-05	9.75E-05	1.434219058	0.113197922	0.653175137	0.16517656
8	BSTm	bed nucleus of the stria terminalis, medial division	2.61E-05	7.51E-05	2.878610203	0.001553447	1.430419548	0.013978231
9	BSTpd	bed nucleus of the stria terminalis, posterior division	5.95E-05	7.72E-05	1.297653795	0.192161554	0.554322978	0.241044756
14	CC	cerebellar crest	5.90E-07	2.60E-06	4.403412879	0.014544707	0.998063009	0.045215069
15	Cce-g	cerebellar corpus, granular layer	2.34E-05	0.000131766	5.626353196	6.53E-06	2.408363632	0.000466923
16	Cce-m	cerebellar corpus, molecular layer	6.58E-06	2.42E-05	3.683927126	0.000838097	1.606557922	0.010101248
21	CIL	central nucleus of the inferior lobe	1.75E-05	2.57E-05	1.470505467	0.18019249	0.557557139	0.232139875
23	CM	mammillary body	1.96E-05	4.36E-05	2.221409452	0.059368522	0.831408616	0.110206672
25	CON	caudal octavolateralis nucleus	7.85E-07	5.65E-06	7.187576828	0.086110881	0.890161573	0.139930182
26	CP	central posterior thalamic nucleus	6.25E-05	9.82E-05	1.572488313	0.039834274	1.010541918	0.085019421
27	CPN	central pretectal nucleus	2.48E-05	1.07E-05	0.42928421	0.459543563	1.009460424	0.509416508
33	DAO	dorsal accessory optic nucleus	9.11E-07	3.49E-06	3.830088535	0.221174312	0.539243636	0.268033276
34	Dc	central zone of dorsal telencephalon area	2.56E-05	6.05E-05	2.366653511	0.000847657	1.680057989	0.010101248
35	DH	dorsal horn	5.76E-06	8.43E-06	1.463733629	0.615220563	0.251391199	0.651678078
36	DIL	diffuse nucleus of the inferior lobe	1.26E-05	2.04E-05	1.622327464	0.11180737	0.705043736	0.16517656
39	Dl	lateral zone of the dorsal telencephalon	2.47E-05	5.26E-05	2.13006645	0.002054063	1.563013488	0.017278298
40	Dm	medial zone of dorsal telencephalon	5.06E-05	8.11E-05	1.60062443	0.036720501	0.984921307	0.082530825
41	DON	descending octaval nucleus	4.70E-06	4.48E-06	0.952948352	0.877494301	0.071671062	0.889941029
43	Dp	posterior zone of dorsal telencephalon area	2.86E-05	3.64E-05	1.269562187	0.148514893	0.621562383	0.19848252
44	DP	dorsal posterior thalamic nucleus	3.23E-05	5.47E-05	1.692692071	0.032836099	0.959090785	0.078259368
46	DTN	dorsal tegmental nucleus	2.13E-05	7.08E-05	3.322604502	0.013471805	1.03445484	0.043783365
48	E	epiphysis	5.62E-06	2.32E-05	4.12831077	0.138412999	0.788017402	0.190317874
49	ECL	external cellular layer of olfactory bulb	7.06E-05	0.000100052	1.418059344	0.293607952	0.504744221	0.347953256
50	EG	granular eminence	6.08E-06	4.84E-05	7.958221428	1.95E-06	2.675183462	0.000279283
51	EmTl	lateral thalamic eminence	2.08E-05	3.82E-05	1.837760332	0.036962976	0.85701964	0.082530825
52	EmTm	medial thalamic eminence	3.52E-05	5.84E-05	1.657663938	0.027091386	1.159399179	0.069179789
53	EmTr	rostral thalamic eminence	4.91E-05	9.89E-05	2.013658626	0.006866796	1.248102345	0.030685995
54	ENd	entopeduncular nucleus, dorsal part	3.04E-05	5.91E-05	1.944119415	0.169273884	0.580446655	0.220056049
55	ENv	entopeduncular nucleus, ventral part	3.54E-05	7.32E-05	2.066550794	0.051802886	0.958299055	0.097873656
56	EW	Edinger-Westphal nucleus	1.23E-05	2.85E-05	2.311677679	0.084653998	0.745147638	0.139143928
60	GC	central gray	7.98E-06	2.31E-05	2.897507557	0.020876797	1.041576299	0.056327963
61	GL	glomerular layer of olfactory bulb	3.82E-05	5.75E-05	1.505563203	0.166738636	0.661698819	0.219215547
62	Had	dorsal habenular nucleus	7.56E-06	1.80E-05	2.378894861	0.034920685	0.873901761	0.081863244
63	Hav	ventral habenular nucleus	2.85E-05	4.56E-05	1.599071623	0.194346303	0.63742863	0.241665402
64	Hc	caudal zone of periventricular hypothalamus	1.46E-05	6.28E-05	4.28532701	1.58E-05	2.262917934	0.000751043
65	Hd	dorsal zone of periventricular hypothalamus	3.08E-05	7.27E-05	2.361092886	0.000307062	2.105959591	0.006272844
66	Hv	ventral zone of periventricular hypothalamus	3.62E-05	8.19E-05	2.26011351	0.042888714	0.85003395	0.086673167
67	I (thalamus)	Intermediate thalamic nucleus	2.87E-05	9.05E-05	3.148635699	0.007977831	1.125955108	0.032748951
69	ICL	internal cellular layer of olfactory bulb	0.0001009	0.000166907	1.654189886	0.103596657	0.810943685	0.159293784
70	IMRF	intermediate reticular formation	2.37E-06	4.97E-06	2.093714895	0.012955809	1.075694101	0.043085599
71	IN	Intermediate nucleus	4.64E-05	0.000120231	2.590501873	0.003457406	1.365998267	0.021496045
72	IO	inferior olive	7.40E-07	2.31E-06	3.12084119	0.127030111	0.632525703	0.178091234
73	IR	inferior raphe	4.54E-07	1.59E-06	3.509097433	0.214855015	0.451070218	0.262600573
74	IRF	inferior reticular formation	1.75E-06	3.47E-06	1.983756618	0.040691657	0.906647491	0.085250454
75	LC	locus coeruleus	8.03E-06	2.09E-05	2.599802657	0.039544269	0.948572936	0.085019421
76	LCa	caudal lobe of cerebellum	5.21E-07	5.43E-06	10.43036092	0.00052477	1.768927407	0.007832828
78	LH	lateral hypothalamic nucleus	3.70E-05	0.000107694	2.910213919	0.006788648	1.260619333	0.030685995
82	LRN	lateral reticular nucleus	6.03E-06	2.96E-06	0.491265368	0.347480115	0.635957184	0.407292266
83	MAC	Mauthner cell	3.06E-06	8.79E-06	2.877426358	0.048084843	0.943372181	0.095501841
84	MaON	magnocellular octaval nucleus	1.77E-06	3.33E-06	1.883770583	0.197824498	0.613235144	0.243869855
86	MFN	medial funicular nucleus	2.96E-06	6.76E-06	2.280799998	0.126028162	0.618405263	0.178091234
88	MON	medial octavolateralis nucleus	6.25E-07	5.53E-06	8.852777133	0.008803727	1.115927151	0.034025215
90	NC	commissural nucleus of Cajal	3.80E-06	2.01E-05	5.288126417	0.019727153	1.519477002	0.055313389
91	NDV	nucleus of the descending trigeminal root	5.85E-06	1.25E-05	2.131941366	0.091495504	0.736679283	0.145376189
92	NI	isthmic nucleus	8.12E-06	2.56E-05	3.149585071	0.009434228	1.276846047	0.035442878
93	NIn	interpeduncular nucleus	7.43E-07	4.32E-06	5.815409411	0.000202488	1.798322124	0.004825957
94	NLL	nucleus of the lateral lemniscus	2.62E-05	5.91E-05	2.259062017	0.019633322	1.269961477	0.055313389
95	nLOT-a	nucleus of the lateral olfactory tract, anterior part	1.84E-05	5.50E-05	2.981154752	0.012488674	1.09122272	0.042520961
96	nLOT-i	nucleus of the lateral olfactory tract, intermediate part	2.58E-05	3.84E-05	1.491870608	0.227604377	0.532710769	0.273507781
97	nLOT-p	nucleus of the lateral olfactory tract, posterior part	3.05E-05	4.34E-05	1.421612561	0.105549108	0.782363201	0.159369706
98	NLV	nucleus lateralis valvulae	2.79E-05	7.15E-05	2.566070155	0.000437971	1.647213798	0.007828726
99	NMLF	nucleus of the medial longitudinal fascicle	2.59E-06	3.70E-06	1.429294381	0.54247879	0.338713426	0.578913933
100	NR	red nucleus	4.39E-06	3.12E-06	0.710110996	0.465665175	0.708685145	0.512231693
101	OENc	octavolateralis efferent neurons, caudal part	8.36E-06	7.76E-06	0.927984767	0.858356627	0.08440167	0.876749984
102	OENr	octavolateralis efferent neurons, rostral part	6.27E-06	1.47E-05	2.341669862	0.075094816	0.807393434	0.126335985
103	P	posterior thalamic nucleus	1.61E-05	2.94E-05	1.822370722	0.095937305	0.710699196	0.149119942
105	PCN	paracommissural nucleus	2.99E-06	1.40E-05	4.677066537	0.023185332	0.997339996	0.061398193
106	PGa	anterior preglomerular nucleus	1.50E-05	4.51E-05	2.998949157	0.029584216	0.976482584	0.071744478
107	PGc	caudal preglomerular nucleus	1.20E-05	1.06E-05	0.885488482	0.815046655	0.124309862	0.838501235
108	PGl	lateral preglomerular nucleus	9.44E-06	2.46E-05	2.602355961	0.064582439	0.738178411	0.11544111
109	PGm	medial preglomerular nucleus	2.39E-05	5.34E-05	2.232779876	0.029475165	0.946371661	0.071744478
110	PGZ	periventricular gray zone of optic tectum	3.31E-05	4.63E-05	1.400832861	0.112087865	0.731299991	0.16517656
111	PL	perilemniscal nucleus	2.26E-05	6.24E-05	2.761083751	0.00646999	1.248438985	0.030685995
113	PM	magnocellular preoptic nucleus	2.09E-05	6.23E-05	2.979115916	0.115051581	0.605933353	0.166185618
114	PMg	gigantocellular part of magnocellular preoptic nucleus	4.66E-05	7.09E-05	1.522847687	0.441454062	0.418342068	0.49318696
115	PO	posterior pretectal nucleus	3.96E-06	4.87E-06	1.231193839	0.668882578	0.186517306	0.703310358
117	PON	posterior octaval nucleus	6.09E-06	2.82E-06	0.463041551	0.294421986	0.657608436	0.347953256
118	PPa	parvocellular preoptic nucleus, anterior part	4.36E-05	8.51E-05	1.949236894	0.130149712	0.636406553	0.180693289
119	PPd	periventricular pretectal nucleus, dorsal part	9.78E-06	2.73E-05	2.787684495	0.041134834	0.882215339	0.085250454
120	PPp	parvocellular preoptic nucleus, posterior part	2.47E-05	9.19E-05	3.72150909	0.03733254	0.846907555	0.082530825
121	PPv	periventricular pretectal nucleus, ventral part	1.48E-05	2.70E-05	1.81842532	0.08402318	0.784653364	0.139143928
123	PSm	magnocellular superficial pretectal nucleus	2.30E-06	3.32E-06	1.446471613	0.412688063	0.498665672	0.468368198
124	PSp	parvocellular superficial pretectal nucleus	4.09E-06	1.52E-05	3.729880303	0.065884195	0.776705182	0.116243998
125	PTN	posterior tuberal nucleus	5.28E-05	0.000127851	2.421500444	0.002540894	1.374622766	0.017335324
126	PVO	paraventricular organ	3.25E-05	8.71E-05	2.677122231	0.002545747	1.357587413	0.017335324
127	R	rostrolateral nucleus	3.77E-05	5.86E-05	1.553848474	0.472999275	0.393330326	0.516327452
128	RT	rostral tegmental nucleus	3.17E-06	1.07E-05	3.382187188	0.008377342	1.138295534	0.033276665
130	SC	suprachiasmatic nucleus	1.01E-05	6.17E-05	6.12299221	0.002421191	1.351136729	0.017335324
131	SCO	subcommissural organ	1.46E-05	2.34E-05	1.606419214	0.184016465	0.663713718	0.232870394
132	SD	dorsal sac	7.43E-06	3.11E-06	0.417669928	0.373433894	0.57033786	0.430653604
133	SG	subglomerular nucleus	1.70E-05	3.63E-05	2.141241822	0.052016768	0.79129951	0.097873656
134	SGN	secondary gustatory nucleus	7.22E-06	4.82E-05	6.674558447	0.000116483	1.902984005	0.004164276
136	SO	secondary octaval population	1.08E-05	7.73E-06	0.716797871	0.358985952	0.443832667	0.417357651
137	SR	superior raphe	8.88E-06	1.39E-05	1.570192125	0.376881478	0.440490804	0.431152411
138	SRF	superior reticular formation	2.37E-06	5.67E-06	2.390001928	0.00966624	1.152497271	0.035442878
139	SRN	superior reticular nucleus	3.80E-06	1.85E-05	4.880550246	0.011282125	1.023717416	0.039349852
140	T	tangential nucleus	5.72E-06	5.88E-06	1.028274454	0.962843254	0.024450208	0.962843254
143	TeO	optic tectum	4.67E-06	1.02E-05	2.189306211	0.037514012	0.945373606	0.082530825
145	TGN	tertiary gustatory nucleus	4.46E-05	5.53E-05	1.2389699	0.538798425	0.281330609	0.578913933
146	TL	longitudinal torus	1.13E-05	1.24E-05	1.100164109	0.79680308	0.132684312	0.825672757
147	TLa	lateral torus	3.57E-06	1.43E-05	4.006655861	0.001362617	1.447772299	0.013918156
151	TPp	periventricular nucleus of posterior tuberculum	1.54E-05	5.20E-05	3.370758754	0.00054775	1.60684256	0.007832828
152	TSc	central nucleus of semicircular torus	3.73E-05	5.38E-05	1.443406508	0.066671255	0.805823951	0.116243998
153	TSvl	ventrolateral nucleus of semicircular torus	2.39E-05	3.87E-05	1.618334289	0.094534838	0.747043867	0.148554746
158	Val-g	lateral division of valvula cerebelli, granular layer	2.87E-05	4.87E-05	1.697669114	0.06011273	0.918136744	0.110206672
159	Val-m	lateral division of valvula cerebelli, molecular layer	1.27E-05	2.36E-05	1.861195217	0.144709158	0.60793585	0.195220846
160	Vam-g	medial division of valvula cerebelli, granular layer	1.13E-05	3.94E-05	3.481311846	0.001563998	1.500067021	0.013978231
161	Vam-m	medial division of valvula cerebelli, molecular layer	1.44E-06	8.40E-06	5.814027359	0.00538235	1.206078348	0.027488428
162	VAO	ventral accessory optic nucleus	2.09E-06	1.49E-05	7.127309989	0.004069052	1.16831867	0.023667295
164	Vc	central nucleus of ventral telencephalon area	4.80E-05	0.000101501	2.116235842	0.006056926	1.160167027	0.029866909
165	Vd-dd	dorsal zone of ventral telencephalon	7.05E-05	0.00013453	1.909539606	0.048962066	0.820842671	0.095911993
166	Vd-vd	ventral zone of ventral telencephalon	6.72E-05	0.000113319	1.687379699	0.10587498	0.663046114	0.159369706
167	Vdd	dorsal most zone of ventral telencephalon	6.47E-05	0.000127078	1.964729081	0.020561259	0.99344431	0.056327963
168	Vl	lateral nucleus of ventral telencephalon area	2.45E-05	6.85E-05	2.79456974	0.005258328	1.277869207	0.027488428
169	VL	ventrolateral thalamic nucleus	1.34E-05	3.93E-05	2.93649606	0.002674702	1.425300219	0.017385564
170	VM	ventromedial thalamic nucleus	3.23E-05	5.89E-05	1.825504414	0.067470293	0.788730004	0.116243998
172	Vp	postcommissural nucleus of ventral telencephalon area	7.35E-05	9.77E-05	1.32925057	0.183285159	0.587982132	0.232870394
173	Vs	supracommissural nucleus of ventral telencephalon area	7.08E-05	8.33E-05	1.176927892	0.430689365	0.344949122	0.484949443
174	Vv	ventral nucleus of ventral telencephalon area	3.80E-05	0.000106752	2.810572106	0.070118261	0.738513296	0.119367992
175	ZL	zona limitans	3.90E-05	0.000122248	3.137545117	0.001146241	1.574109466	0.012608646
177	IIIm	oculomotor nucleus	6.89E-06	1.18E-05	1.709704873	0.141730863	0.689030063	0.193023938
179	IVm	trochlear nucleus	1.07E-05	3.34E-05	3.113651923	0.017531823	1.007224394	0.052230224
181	Vmd	trigeminal motor nucleus, dorsal part	4.33E-06	1.60E-05	3.706909988	0.024520504	0.953723723	0.063753311
182	Vmn	mesencephalic nucleus of the trigeminal nerve	7.04E-06	1.94E-05	2.750043401	0.029600869	0.912786581	0.071744478
183	Vmv	trigeminal motor nucleus, ventral part	3.13E-06	5.79E-06	1.852665191	0.061518989	0.854074702	0.111357158
185	Vsm	primary sensory trigeminal nucleus	5.93E-06	3.69E-05	6.231018182	0.010650054	1.143386019	0.038073941
187	VImc	caudal abducens nerve motor nucleus	8.40E-07	3.18E-06	3.782765243	0.008015478	1.575048288	0.032748951
188	VImr	rostral abducens nerve motor nucleus	2.81E-06	2.16E-06	0.768550533	0.703378518	0.259676101	0.734183416
189	VIILo	facial lobe	2.68E-06	9.15E-06	3.420394182	0.088816484	0.653291672	0.142705137
190	VIIm	facial motor nucleus	2.71E-06	6.40E-06	2.366298555	0.018706243	1.085493254	0.054591688
194	IXLo	glossopharyngeal lobe	1.88E-06	6.09E-06	3.232421605	0.116249778	0.5433342	0.166237183
195	IXm	glossopharyngeal nerve motor nucleus	3.53E-06	4.69E-06	1.328782625	0.527539143	0.334412147	0.571500739
197	XLo	vagal lobe	4.07E-06	3.83E-06	0.940539101	0.884391441	0.070852946	0.89061955
198	Xm	vagal motor nucleus	1.64E-06	3.96E-06	2.40800374	0.049892932	0.83861297	0.096414721
900	UnkD	unknown diencephalon	1.30E-05	3.96E-05	3.048516111	0.000161107	1.933406917	0.004607647
901	UnkMS	unknown mesencephalon	4.18E-06	1.31E-05	3.140635142	0.002453958	1.384022647	0.017335324
902	UnkR	unknown rhombencephalon	2.29E-06	7.34E-06	3.20475693	0.004494072	1.236428644	0.024717395
903	UnkSC	unknown spinal cord	1.72E-06	3.88E-06	2.254872417	0.167094368	0.656310167	0.219215547
904	UnkVT	unknown ventral telencephalon	3.29E-05	6.87E-05	2.089849718	0.004137639	1.367062047	0.023667295
